# Supplementary material for: Novel Biallelic Variants and Phenotypic Features in Patients with SLC38A8-Related Foveal Hypoplasia
Source: Int J Mol Sci. 2021 Jan 24;22(3):1130. doi: 10.3390/ijms22031130 (PMC7866073; doi:10.3390/ijms22031130)
Supplement: Supplementary file 1 [file ijms-22-01130-s001.zip]

Archive with 4 entries (4 files):
- Table S2_SLC38A8_Schiff et al.21122020.xlsx
- __MACOSX/._Table S2_SLC38A8_Schiff et al.21122020.xlsx
- Table S1_SLC38A8_Schiff et al.21122020.xlsx
- __MACOSX/._Table S1_SLC38A8_Schiff et al.21122020.xlsx
