# Supplementary material for: Novel Biallelic Variants and Phenotypic Features in Patients with SLC38A8-Related Foveal Hypoplasia
Source: Int J Mol Sci. 2021 Jan 24;22(3):1130. doi: 10.3390/ijms22031130 (PMC7866073; doi:10.3390/ijms22031130)
Supplement: Supplementary file 1 [file ijms-22-01130-s001.zip › Table S2_SLC38A8_Schiff et al.21122020.xlsx]

## Sheet: Sheet1
Author-no. of families	Family	Patients	Foveal hypoplasia	Nystagmus	Chiasmal misrouting detected on VEP	Strabismus	ASD posterior embryotoxon	Iris Transillumination
Poulter-7	1	1	1	NA	1	NA	1	0
	0	1	1	NA	1	NA	1	0
	0	1	1	NA	1	NA	1	0
	0	1	1	NA	1	NA	1	0
	0	1	1	NA	1	NA	1	0
	1	1	1	NA	1	NA	1	0
	0	1	1	NA	1	NA	1	0
	1	1	1	NA	1	NA	0	0
	1	1	1	NA	**	NA	0	0
	1	1	1	NA	1	NA	0	0
	1	3	3	NA	NA	NA	0	0
	1	2	2	NA	2	NA	1	0
Perez -3	1	1	1	1	NA	0	0	0
	0	1	1	1	NA	0	0	0
	0	1	1	1	NA	0	0	0
	1	1	1	1	NA	1	0	0
	0	1	1	1	NA	1	0	0
	1	1	1	1	NA	1	0	0
	0	1	1	1	NA	1	0	0
	0	1	1	1	NA	1	0	0
	0	1	1	1	NA	1	0	0
Toral -1	1	1	1	1	NA	NA	0	0
	0	1	1	1	NA	NA	0	0
Lasseaux-4	1	1	1	1	NA	NA	0	1
	1	1	1	1	NA	NA	0	0
	1	1	1	1	NA	NA	0	0
	1	1	1	1	NA	1	0	1
Campbell-1	1	1	1	1	1	NA	1	0
Weiner-5	1	1	1	1	1	0	0	0
	0	1	1	1	1	0	0	0
	1	1	1	1	NA	0	1	0
	1	1	1	1	NA	0	0	0
	0	1	1	1	NA	0	0	0
	1	1	1	1	NA	0	0	0
	1	1	1	1	NA	0	0	0
Kuht-9	1	1	1	1	1	0	0	0
	0	1	1	1	1	1	0	0
	1	1	1	1	1	0	0	0
	1	1	1	1	1	0	0	0
	1	1	1	1	1	0	0	0
	1	1	1	1	NA	0	0	0
	0	1	1	1	NA	1	0	0
	1	1	1	1	1	1	0	0
	1	1	1	1	1	1	0	0
	1	1	1	1	1	1	0	1
	1	1	1	1	1	1	0	0
Our study-7	1	1	1	1	0	1	0	0
	1	1	1	1	1	1	0	0
	0	1	1	1	NA	1	1	0
	1	1	1	1	0	1	0	0
	1	1	1	1	1	1	1	0
	1	1	1	1	1	0	0	0
	0	1	1	1	NA	0	0	0
	1	1	1	1	1	1	1	0
	1	1	1	1	1	1	0	1
Totals	37	58	58	43	29	20	13	4
Total examined		58	58	43	30	37	58	58
% of those examined			100	100	97	54	22	7
**was inconlcusive
