# Supplementary material for: Novel Biallelic Variants and Phenotypic Features in Patients with SLC38A8-Related Foveal Hypoplasia
Source: Int J Mol Sci. 2021 Jan 24;22(3):1130. doi: 10.3390/ijms22031130 (PMC7866073; doi:10.3390/ijms22031130)
Supplement: Supplementary file 1 [file ijms-22-01130-s001.zip › Table S1_SLC38A8_Schiff et al.21122020.xlsx]

## Sheet: Sheet1
Variant no.	Reported	Family by Author	Zygosity	Nucleotide	Protein	Exon	Pathogenicity	ClinVar	Variant type	Location in protein
1	Kuht	K9	CHET	Del Ex 1			P		DEL
2	Lasseaux	L4	CHET	c.6_9del	p.Glu2Aspfs*32	1			FS	Intracellular
3	Perez, Weiner,	Pe1,2,3; W1,2,3,4,5	HOM	c.95T>G,	p.(Ile32Ser)	1	P	ClinVar	MS	TM1
4	Poulter, Kuht	Po5, K7	HOM	c.101T>G	p.Met34Arg	1	LP		MS	TM1
5	Campbell	C1	CHET	Del Ex 2-5					DEL
6	Weiner,	W5	CHET	c.490_491delCT;	p.L164Vfs*41	3	P	ClinVar	FS	TM4
7	Lasseaux	L2	CHET	c.527C>G	p.Thr176Arg	3			MS	Intracellular
8	Campbell	C1	CHET	c.534C>G	p.(Ile178Met)	4			MS	TM5
9	Kuht	K2	CHET	c.558C>A	p.(Tyr186*)	4	P		NS	TM5
10	Poulter	Po7	CHET	c.598C>T	p.Gln200∗	4	P	ClinVar	NS	extracellular
11	Kuht	K8	HOM	c.632+2T>G		IVS4	P		SP	extracellular
12	Kuht	K5	CHET	c.644G>T: c.682G>A	p.(Trp215Leu): p.(Gly228Arg)	5	VUS		MS	extracellular:TM6
13	Kuht	K1	CHET	c.692G>A	p.(Cys231Tyr)	6	LP		MS	TM6
14	Kuht	K5	CHET	c.695A>G	p.(His232Arg)	6	VUS		MS	TM6
15	Poulter, Lasseaux	Po6, L3	HOM, CHET	c.697G>A	p.Glu233Lys	6	P	ClinVar	MS	TM6
16	Poulter	Po1	HOM	c.707T>A	p.Val236Asp	6	P	ClinVar	MS	TM6
17	Poulter	Po7	CHET	c.845_847delCTG	p.Ala282del	7	P	ClinVar	DEL	extracellular
18	Toral, Lasseaux	T1, L2	HOM, CHET	c.848A>C	p.Asp283Ala	7	LP	ClinVar	MS	extracellular
19	Kuht	K4	CHET	c.855G>C	p.(Leu285Phe)	7	P		MS	extracellular
20	Lasseaux	L1	CHET	c.922A>G	p.Thr308Ala	7			MS	TM8
21	Lasseaux	L4	CHET	c.923C>G	p.Thr308Ser	7			MS	TM8
22	Kuht	K6	CHET	c.954-1G>C		IVS7	P		SP	TM8/intracellular
23	Kuht	K1	CHET	c.964C>T	p.(Gln322*)	8	P		NS	Intracellular
24	Kuht	K3, K4, K6	CHET	c.995dupG	p.(Trp333Metfs*35)	8	P		FS	Intracellular
25	Poulter	Po2	HOM	c.1002delG	p.Ser336Alafs∗15	8	P	ClinVar	FS	Intracellular
26	Poulter	Po4	HOM	c.1029delG	p.Leu344Cysfs∗7	8			FS	Intracellular
27	Kuht	K2	CHET	c.1078_1104del	p.(Ala360_Leu368del)	8	LP		DEL	TM9
28	Kuht	K9	CHET	c.1126G>A	p.(Gly376Arg)	8	LP		MS	TM10
29	Kuht	K3	CHET	c.1214+5G>C		IVS9	P		SP	Intracellular
30	Poulter	Po3	CHET	c.1234G>A	p.Gly412Arg	10	P	ClinVar	MS	TM11
31	Lasseaux	L1	CHET	Del Ex 7					DEL
32	Lasseaux	L3	CHET	Del Ex7-8					DEL
33	Poulter	Po3	CHET	large deletion					DEL
34	No publication			c.445C>T	p.Gln149Ter	3	P	ClinVar: rs14689932	NS	intracellular
35	No publication			c.806-3C>G		IVS6	LP	ClinVar: rs1057516193	SP	TM7
36	No publication			c.837del	p.Val280fs	7	P	ClinVar: rs756501758	FS	extracellular
37	No publication			c.913T>C	p.Ser305Pro	7	LP	ClinVar	MS	TM8
						2
